# Supplementary material for: Sensitivity Analysis for Survival Prognostic Prediction with Gene Selection: A Copula Method for Dependent Censoring
Source: Biomedicines. 2023 Mar 6;11(3):797. doi: 10.3390/biomedicines11030797 (PMC10045003; doi:10.3390/biomedicines11030797)
Supplement: Supplementary file 1 [file biomedicines-11-00797-s001.zip]

Archive with 1 entries (1 files):
- biomedicines-2185072-supplementary.R
