# Supplementary material for: Sensitivity Analysis for Survival Prognostic Prediction with Gene Selection: A Copula Method for Dependent Censoring
Source: Biomedicines. 2023 Mar 6;11(3):797. doi: 10.3390/biomedicines11030797 (PMC10045003; doi:10.3390/biomedicines11030797)
Supplement: Supplementary file 1 [file biomedicines-11-00797-s001.zip › biomedicines-2185072-supplementary.R]

library(shiny)
library(compound.Cox)
library(DT)
data(Lung)

genes=c("MMP16","ZNF264","HGF","HCK","NF1","ERBB3","NR2F6","AXL","CDC23","DLG2",
      "IGF2","RBBP6","COX11","DUSP6","ENG","IHPK1")
genes_Chen=c("ANXA5","DLG2","ZNF264","DUSP6","CPEB4","LCK","STAT1","RNF4",
             "IRF4","STAT2","HGF","ERBB3","NF1","FRAP1","MMD","HMMR")

beta=c(0.51,0.51,0.50,-0.49,0.47,0.46,0.57,0.77,
       0.51,0.92,-0.34,0.54,0.51,0.40,-0.37,-0.41)
beta_Chen=c(-1.09,1.32,0.55,0.75,0.59,-0.84,-0.58,0.65,
            0.52,0.58,0.51,0.55,0.47,-0.77,0.92,0.52)

name=c("Time","Death","Survival")

PI_train=as.vector(as.matrix(subset(Lung,train==TRUE)[,genes])%*%beta)
PI_train_Chen=as.vector(as.matrix(subset(Lung,train==TRUE)[,genes_Chen])%*%beta_Chen)

ui <- fluidPage(

    titlePanel("Survival Prognostic Prediction of Non-Small-Cell Lung Cancer Patients"),

    sidebarLayout(
        sidebarPanel(
            selectInput("sample","Samples",
                        choices=c("train (n=63)",
                                  "test (n=62)",
                                  "train & test (n=125)"),
                        selected="test (n=62)"),
            selectInput("gene","Genes",
                        choices=list("The 16 genes (Emura & Chen 2016)",
                                     "The 16 genes (Chen et al. 2007)",
                                     "MMP16","ZNF264","HGF","HCK","NF1","ERBB3",
                                     "NR2F6","AXL","CDC23","DLG2","IGF2","RBBP6",
                                     "COX11","DUSP6","ENG","IHPK1"),
                        selected="The 16 genes (Emura & Chen 2016)"),
            radioButtons("copula","Copula",
                         choices=list("Clayton","Gumbel","Frank"),
                         selected="Clayton"),
            sliderInput("alpha", "Copula parameter (alpha)",min=-15,max=15,value=2),
            selectInput("cut","Cut-off value (c)",
                        choices=list("median in training samples",
                                     "25 percentile in training samples",
                                     "75 percentile in training samples"),
                        selected="median in training samples"),
            sliderInput("N", "The number of permutations for P-value",min=1,max=10000,value=200)
           ),

        mainPanel(
           plotOutput("CGplot"),
           fluidRow(
             column(6,dataTableOutput("good")),
             column(6,dataTableOutput("poor"))
           )
        )
    )
)


server <- function(input, output) {

  Sample=reactive({
    switch(input$sample,
           "train (n=63)"=subset(Lung,train==TRUE),
           "test (n=62)"=subset(Lung,train==FALSE),
           "train & test (n=125)"=Lung)
  })
  tau=reactive({
    if(input$copula=="Clayton"){
      max(input$alpha,-1)/( max(input$alpha,-1)+2 )
    }
    else if(input$copula=="Gumbel"){
      max(input$alpha,0)/( max(input$alpha,0)+1 )
    }
    else{
      func1=function(x){x/(exp(x)-1)}
      1-4/input$alpha*(1-integrate(func1,0,input$alpha)$value/input$alpha)
    }
  })
  
  PI=reactive({
    X.mat=as.matrix(Sample()[,-c(1,2,3)])
    if(input$gene=="The 16 genes (Emura & Chen 2016)"){
      as.vector(X.mat[,genes]%*%beta)
    }
    else if(input$gene=="The 16 genes (Chen et al. 2007)"){
      as.vector(X.mat[,genes_Chen]%*%beta_Chen)
    }
    else{ X.mat[,input$gene] }
  })
  
  cut=reactive({
    if(input$gene=="The 16 genes (Emura & Chen 2016)"){
      switch(input$cut,
           "median in training samples"=median(PI_train),
           "25 percentile in training samples"=quantile(PI_train,0.25),
           "75 percentile in training samples"=quantile(PI_train,0.75))
    }
    else if(input$gene=="The 16 genes (Chen et al. 2007)"){
    switch(input$cut,
           "median in training samples"=median(PI_train_Chen),
           "25 percentile in training samples"=quantile(PI_train_Chen,0.25),
           "75 percentile in training samples"=quantile(PI_train_Chen,0.75))
    }
    else{
      switch(input$cut,
             "median in training samples"=2,
             "25 percentile in training samples"=1,
             "75 percentile in training samples"=3)
    }
  })

  
  
  output$CGplot=renderPlot({
    t.vec=Sample()[,"t.vec"]
    d.vec=Sample()[,"d.vec"]

    copula=reactive({
      switch(input$copula,
             "Clayton"=CG.Clayton,
             "Gumbel"=CG.Gumbel,
             "Frank"=CG.Frank)
    })

    set.seed(1)
    CG.test(t.vec,d.vec,PI(),cutoff=cut(),alpha=input$alpha,
            copula=copula(),S.plot=TRUE,N=input$N,mark.time=TRUE)

  
   output$good=renderDataTable({

     t.vec=Sample()[,"t.vec"]
     d.vec=Sample()[,"d.vec"]
     X.mat=as.matrix(Sample()[,-c(1,2,3)])
     t.o=t.vec[order(PI())]
     d.o=d.vec[order(PI())]
     alpha=input$alpha
     n=nrow(as.matrix(subset(PI(),PI()<=cut())))
     t.good=t.o[1:n]
     d.good=d.o[1:n]

     copula=reactive({
       switch(input$copula,
         "Clayton"=CG.Clayton(t.good,d.good,alpha,S.plot=FALSE)$surv,
         "Gumbel"=CG.Gumbel(t.good,d.good,alpha,S.plot=FALSE)$surv,
         "Frank"=CG.Frank(t.good,d.good,alpha,S.plot=FALSE)$surv)
     })

      good=datatable(data.frame(Time=round(sort(t.good),2),
                   Death=as.factor(d.good[order(t.good)]),
                   Survival=round(copula(),3)))%>%formatStyle(
                     columns=name,color="blue")
   })
   
   
   output$poor=renderDataTable({

     t.vec=Sample()[,"t.vec"]
     d.vec=Sample()[,"d.vec"]
     X.mat=as.matrix(Sample()[,-c(1,2,3)])
     t.o=t.vec[order(PI())]
     d.o=d.vec[order(PI())]
     alpha=input$alpha
     n=nrow(as.matrix(subset(PI(),PI()<=cut())))
     t.poor=t.o[-(1:n)]
     d.poor=d.o[-(1:n)]

     copula2=reactive({
       switch(input$copula,
        "Clayton"=CG.Clayton(t.poor,d.poor,alpha,S.plot=FALSE)$surv,
        "Gumbel"=CG.Gumbel(t.poor,d.poor,alpha,S.plot=FALSE)$surv,
        "Frank"=CG.Frank(t.poor,d.poor,alpha,S.plot=FALSE)$surv)
     })
     
     poor=datatable(data.frame(
       Time=round(sort(t.poor),2),
       Death=as.factor(d.poor[order(t.poor)]),
       Survival=round(copula2(),3)))%>%formatStyle(
         columns=name,color="red")
   })
  })

}

shinyApp(ui = ui, server = server)
